# Supplementary material for: Study of Consumer Liking of Six Chinese Vinegar Products and the Correlation between These Likings and the Volatile Profile
Source: Foods. 2022 Jul 26;11(15):2224. doi: 10.3390/foods11152224 (PMC9332478; doi:10.3390/foods11152224)
Supplement: Supplementary file 1 [file foods-11-02224-s001.zip]

Archive with 1 entries (1 files):
- foods-1813812-supplementary.pdf
